# Supplementary material for: Cytotoxicity of Quantum Dots in Receptor-Mediated Endocytic and Pinocytic Pathways in Yeast
Source: Int J Mol Sci. 2024 Apr 26;25(9):4714. doi: 10.3390/ijms25094714 (PMC11083673; doi:10.3390/ijms25094714)
Supplement: Supplementary file 1 [file ijms-25-04714-s001.zip]

Archive with 1 entries (1 files):
- ijms-2932541-supplementary.pdf
